# Supplementary material for: Cryptic splicing events in the iron transporter ABCB7 and other key target genes in SF3B1-mutant myelodysplastic syndromes
Source: Leukemia. 2016 Jun 17;30(12):2322–31. doi: 10.1038/leu.2016.149 (PMC5029572; doi:10.1038/leu.2016.149)
Supplement: Supplementary Table 1 [file leu2016149x3.xls]

## Sheet: Table S1- MvW
ID	GeneID	geneSymbol	event_type	event_class	chr	strand	start_loc	end_loc	mean_IncLevel1	mean_IncLevel2	IncLevelDifference	PValue	FDR
19	XLOC_028687	ORAI2	A3SS	Both	chr7	+	102073977	102076780	0.753125	0.0215	-0.732	0	0
14	XLOC_005007	CCDC88B	A3SS	Both	chr11	+	64119602	64120359	0.6615	0.014	-0.647	0	0
13	XLOC_025420	TMEM14C	A3SS	Both	chr6	+	10723148	10724866	0.702	0.07925	-0.623	0	0
1439	XLOC_024609	ZDHHC11	SE	Both	chr5	-	865529	870690	0.6285	0.07	-0.558	0	0
4	XLOC_008832	DLST	A3SS	Both	chr14	+	75355978	75356655	0.552375	0	-0.552	0	0
18	XLOC_014206	ENOSF1	A3SS	Both	chr18	-	683246	686008	0.573375	0.03575	-0.538	0	0
6	XLOC_033494	SEPT6	A3SS	Both	chrX	-	118759298	118763471	0.544	0.02525	-0.519	0	0
1	XLOC_026718	MICAL1	A3SS	Both	chr6	-	109766974	109767615	0.552875	0.03625	-0.517	0	0
3	XLOC_006947	DYNLL1	A3SS	Both	chr12	+	120933859	120934356	0.593625	0.109	-0.485	0	0
8	XLOC_012879	MYO15B	A3SS	Both	chr17	+	73587253	73587793	0.898375	0.427	-0.471	0	0
7	XLOC_031822	HINT2	A3SS	Both	chr9	-	35812957	35813335	0.438625	0.031	-0.408	0	0
1437	XLOC_012879	MYO15B	SE	Both	chr17	+	73597519	73598675	0.42475	0.0305	-0.394	0	0
12	XLOC_002049	SERBP1	A3SS	Both	chr1	-	67890571	67890906	0.50675	0.1705	-0.336	0	0
434	XLOC_012590	COASY	RI	Both	chr17	+	40713975	40715340	0.527125	0.967	0.44	0	0
15	XLOC_028659	PILRB	A3SS	Both	chr7	+	99954373	99955989	0.512	1	0.488	0	0
21	XLOC_024347	ANKHD1-EIF4EBP3	A3SS	Both	chr5	+	139815689	139818202	0.35275	0.95075	0.598	2.55351e-15	1.76825e-12
435	XLOC_021918	UBA7	RI	Both	chr3	-	49848417	49848888	0.512125	0.956	0.444	6.66134e-16	2.15483e-12
438	XLOC_012879	MYO15B	RI	Both	chr17	+	73583687	73587793	0.098	0.4055	0.307	2.5091e-14	5.41102e-11
24	XLOC_026672	MAP3K7	A3SS	Both	chr6	-	91269795	91271386	0.734125	0.08525	-0.649	2.37033e-13	1.43622e-10
25	XLOC_028659	PILRB	A3SS	Both	chr7	+	99943488	99947510	0.882375	0.4415	-0.441	2.83662e-13	1.64616e-10
28	XLOC_022601	IDUA	A3SS	Both	chr4	+	994670	995669	0.877	0.05725	-0.82	1.58462e-12	8.22984e-10
29	XLOC_015764	SUGP1	A3SS	Both	chr19	-	19414533	19416885	0.016875	0.35525	0.338	1.69831e-12	8.51614e-10
279	XLOC_016489	TMEM214	MXE	Both	chr2	+	27260429	27261683	0.325625	0.004	-0.322	4.88276e-13	9.84928e-10
219	XLOC_023368	DCAF16	A5SS	ReadsOnTargetAndJunctionCounts	chr4	-	17794923	17812381	0.365375	0.93875	0.573	2.61458e-13	1.03162e-09
444	XLOC_014305	RPRD1A	RI	Both	chr18	-	33604081	33607038	0.26075	0.95825	0.698	9.64007e-13	1.26072e-09
445	XLOC_014343	CXXC1	RI	Both	chr18	-	47811372	47812298	0.297375	0.84475	0.547	1.14031e-12	1.38327e-09
447	XLOC_011816	DNAJA2	RI	Both	chr16	-	46989007	46991132	0.638375	0.96275	0.324	1.60805e-12	1.73392e-09
220	XLOC_011816	DNAJA2	A5SS	ReadsOnTargetAndJunctionCounts	chr16	-	46989007	46991132	0.63375	0.96	0.326	7.76046e-13	2.29651e-09
281	XLOC_023398	RPL9	MXE	Both	chr4	-	39452263	39458158	0.59225	0.992	0.4	2.07778e-12	3.63238e-09
450	XLOC_031507	ZNF79	RI	Both	chr9	+	130213765	130214363	0.063125	0.418	0.355	4.40425e-12	4.07058e-09
34	XLOC_031453	CNTRL	A3SS	Both	chr9	+	123933686	123935787	0.425125	0.93175	0.507	1.59945e-11	6.84096e-09
35	XLOC_016245	HSPBP1	A3SS	Both	chr19	-	55776646	55777350	0.538625	0.91925	0.381	1.81837e-11	7.55506e-09
37	XLOC_009724	SNRPN	A3SS	Both	chr15	+	25213079	25219603	0.671125	0.99125	0.32	5.66154e-11	2.22514e-08
38	XLOC_007652	MTERFD3	A3SS	Both	chr12	-	107378893	107380944	0.05675	0.96775	0.911	8.73959e-11	3.3445e-08
1442	XLOC_022413	ABCC5	SE	Both	chr3	-	183701541	183705705	0.995125	0.594	-0.401	2.97373e-12	3.40466e-08
41	XLOC_008126	TPP2	A3SS	Both	chr13	+	103297259	103298740	0.364125	0	-0.364	1.63985e-10	5.81628e-08
460	XLOC_022413	ABCC5	RI	Both	chr3	-	183701393	183705705	0.1675	0.62575	0.458	1.33003e-10	8.32729e-08
462	XLOC_016746	INO80B-WBP1	RI	Both	chr2	+	74682150	74682725	0.1855	0.60925	0.424	1.7088e-10	1.00503e-07
468	XLOC_021918	UBA7	RI	Both	chr3	-	49848706	49849449	0.616875	0.966	0.349	5.46849e-10	2.72149e-07
469	XLOC_004706	RPL27A	RI	Both	chr11	+	8705553	8706439	0.390375	0.9215	0.531	5.82826e-10	2.82802e-07
472	XLOC_025097	APBB3	RI	Both	chr5	-	139941172	139941631	0.333	0.95625	0.623	7.87434e-10	3.55426e-07
475	XLOC_012879	MYO15B	RI	Both	chr17	+	73597823	73598675	0.278	0.8495	0.572	1.07251e-09	4.52528e-07
476	XLOC_001039	USP21	RI	Both	chr1	+	161136890	161137276	0.464625	0.91825	0.454	1.26794e-09	5.13728e-07
480	XLOC_021988	FHIT	RI	Both	chr3	-	59733011	59738047	0.0365	0.4115	0.375	1.5616e-09	5.94296e-07
51	XLOC_021013	NKTR	A3SS	Both	chr3	+	42674093	42675227	0.518625	0.89525	0.377	2.23238e-09	6.36533e-07
52	XLOC_030018	DDHD2	A3SS	Both	chr8	+	38095056	38095727	0.641625	0.97675	0.335	3.21295e-09	8.98515e-07
1570	XLOC_023368	DCAF16	SE	ReadsOnTargetAndJunctionCounts	chr4	-	17794923	17812381	0.310625	0.911	0.6	4.25584e-10	1.92326e-06
290	XLOC_028659	PILRB	MXE	JunctionCountOnly	chr7	+	99950833	99955989	0.284625	0.97225	0.688	1.88803e-09	2.06291e-06
202	XLOC_014343	CXXC1	A5SS	Both	chr18	-	47811372	47812298	0.26125	0.74425	0.483	6.53808e-09	8.36076e-06
60	XLOC_013075	DLG4	A3SS	Both	chr17	-	7130974	7131363	0.553	0.94375	0.391	4.32663e-08	1.04863e-05
503	XLOC_010052	PML	RI	Both	chr15	+	74326819	74328735	0.254625	0.61775	0.363	4.1371e-08	1.0851e-05
1465	XLOC_008832	DLST	SE	Both	chr14	+	75348594	75352337	0.6395	0.945	0.306	5.09559e-09	1.50555e-05
1467	XLOC_012590	COASY	SE	JunctionCountOnly	chr17	+	40714092	40715340	0.639375	0.14825	-0.491	6.59595e-09	1.83073e-05
64	XLOC_023368	DCAF16	A3SS	Both	chr4	-	17794923	17812381	0.355	0.9115	0.556	8.44852e-08	1.91966e-05
66	XLOC_031647	ARRDC1	A3SS	Both	chr9	+	140622801	140637980	0.71925	0.342	-0.377	8.96824e-08	1.976e-05
926	XLOC_014993	SHKBP1	RI	ReadsOnTargetAndJunctionCounts	chr19	+	41084060	41084448	0.37125	0.9665	0.595	3.20502e-07	3.24825e-05
519	XLOC_013819	RFNG	RI	Both	chr17	-	80007794	80008431	0.196125	0.51075	0.315	1.71056e-07	3.68891e-05
932	XLOC_011866	CNOT1	RI	ReadsOnTargetAndJunctionCounts	chr16	-	58573672	58575524	0.601875	0.95525	0.353	4.53491e-07	4.28373e-05
69	XLOC_023185	GUCY1B3	A3SS	Both	chr4	+	156721029	156723731	0.07675	0.9	0.823	3.08062e-07	6.49251e-05
937	XLOC_026842	PLAGL1	RI	ReadsOnTargetAndJunctionCounts	chr6	-	144281606	144290115	0.049	0.514	0.465	9.64938e-07	8.34522e-05
539	XLOC_013437	NBR2	RI	Both	chr17	-	41318997	41322812	0.40975	0.92725	0.517	6.54274e-07	0.000115444
541	XLOC_020752	TUBGCP6	RI	Both	chr22	-	50660883	50662685	0.479	0.86325	0.384	7.54703e-07	0.000130786
544	XLOC_021013	NKTR	RI	Both	chr3	+	42674093	42675227	0.523	0.84625	0.323	9.4447e-07	0.00016029
74	XLOC_013075	DLG4	A3SS	Both	chr17	-	7130974	7131363	0.253625	0.868	0.614	8.999e-07	0.000176843
75	XLOC_026718	MICAL1	A3SS	Both	chr6	-	109766974	109767615	0.305875	0.8585	0.553	1.00266e-06	0.000194408
76	XLOC_033543	ENOX2	A3SS	Both	chrX	-	129771203	129790669	0.278	0.892	0.614	1.06963e-06	0.000204666
1482	XLOC_020494	GUSBP11	SE	Both	chr22	-	24036306	24047728	0.63025	0.13225	-0.498	1.08784e-07	0.00020758
77	XLOC_017939	KANSL3	A3SS	Both	chr2	-	97285409	97297219	0.50625	0.04775	-0.459	1.24797e-06	0.000235688
551	XLOC_022413	ABCC5	RI	Both	chr3	-	183700562	183705705	0.447875	0.79875	0.351	1.73475e-06	0.000275981
1486	XLOC_020494	GUSBP11	SE	Both	chr22	-	24036306	24047728	0.713625	0.1935	-0.52	1.61499e-07	0.000284465
960	XLOC_005569	ZBED5	RI	ReadsOnTargetAndJunctionCounts	chr11	-	10874251	10877804	0.30425	0.819	0.515	5.26034e-06	0.000356658
301	XLOC_029114	NFE2L3	MXE	Both	chr7	-	26218253	26232993	0.93475	0.63075	-0.304	5.52129e-07	0.000422046
564	XLOC_013822	CCDC57	RI	Both	chr17	-	80109436	80115824	0.338125	0.8945	0.556	3.0994e-06	0.000445602
572	XLOC_023368	DCAF16	RI	Both	chr4	-	17806730	17812381	0.439	0.80275	0.364	3.75668e-06	0.000511612
974	XLOC_021988	FHIT	RI	ReadsOnTargetAndJunctionCounts	chr3	-	59733011	59738047	0.107	0.441	0.334	8.64416e-06	0.000527294
1494	XLOC_020122	SLC2A11	SE	Both	chr22	+	24204291	24210828	0.307375	0	-0.307	3.48148e-07	0.000531465
576	XLOC_006197	TMEM218	RI	Both	chr11	-	124972028	124972705	0.228125	0.8875	0.659	4.4108e-06	0.000579367
80	XLOC_010859	FAM195A	A3SS	Both	chr16	+	708183	708653	0.4265	0.0575	-0.369	4.82415e-06	0.000876909
1000	XLOC_029209	CCM2	RI	ReadsOnTargetAndJunctionCounts	chr7	-	45028217	45032448	0.191875	0.82275	0.631	1.77607e-05	0.00095208
82	XLOC_031453	CNTRL	A3SS	Both	chr9	+	123931889	123935787	0.197625	0.861	0.663	5.47801e-06	0.000971479
304	XLOC_020494	GUSBP11	MXE	Both	chr22	-	24025912	24047728	0.478	0.14475	-0.333	1.58263e-06	0.00109214
604	XLOC_015580	ZNF266	RI	Both	chr19	-	9529181	9529975	0.386	0.753	0.367	1.12027e-05	0.00124247
615	XLOC_005084	TCIRG1	RI	Both	chr11	+	67810413	67810964	0.3475	0.76125	0.414	1.4166e-05	0.00147821
91	XLOC_002644	TOR1AIP2	A3SS	Both	chr1	-	179834571	179846508	0.38025	0.03925	-0.341	9.63385e-06	0.00153951
1502	XLOC_023368	DCAF16	SE	Both	chr4	-	17794923	17812381	0.47675	0.9305	0.454	1.33993e-06	0.00180483
622	XLOC_001597	PLEKHG5	RI	Both	chr1	-	6522923	6523187	0.184375	0.64825	0.464	1.86186e-05	0.00186359
627	XLOC_020345	GTSE1	RI	Both	chr22	+	46722333	46725464	0.0545	0.427	0.372	2.07389e-05	0.00203294
93	XLOC_022601	IDUA	A3SS	Both	chr4	+	995256	995669	0.78025	0.0595	-0.721	1.31172e-05	0.00205108
634	XLOC_005397	ACAD8	RI	Both	chr11	+	134129502	134131073	0.245375	0.61375	0.368	2.49923e-05	0.00236622
638	XLOC_008596	THTPA	RI	Both	chr14	+	24025198	24026243	0.401375	0.7395	0.338	2.74378e-05	0.00254804
1049	XLOC_001240	ZC3H11A	RI	ReadsOnTargetAndJunctionCounts	chr1	+	203770703	203772144	0.55475	0.9145	0.36	6.46581e-05	0.00275313
98	XLOC_019399	FAM65C	A3SS	Both	chr20	-	49211090	49212041	0.157875	0.516	0.358	2.08221e-05	0.00308975
172	XLOC_024739	CCL28	A3SS	ReadsOnTargetAndJunctionCounts	chr5	-	43376582	43382154	0.349375	0.9365	0.587	2.47926e-05	0.0031891
651	XLOC_023377	MIR573	RI	Both	chr4	-	24538674	24541922	0.202375	0.50575	0.303	4.14392e-05	0.00362294
233	XLOC_023368	DCAF16	A5SS	ReadsOnTargetAndJunctionCounts	chr4	-	17806730	17812381	0.42175	0.7675	0.346	1.21575e-05	0.00464221
673	XLOC_032798	ARMCX3	RI	Both	chrX	+	100878120	100878883	0.203625	0.65225	0.449	5.90173e-05	0.00469453
682	XLOC_019399	FAM65C	RI	Both	chr20	-	49211090	49212041	0.17825	0.519	0.341	7.08128e-05	0.0054497
1102	XLOC_018437	TRIP12	RI	ReadsOnTargetAndJunctionCounts	chr2	-	230657689	230660046	0.1625	0.6215	0.459	0.000177314	0.00630778
1112	XLOC_017247	STRADB	RI	ReadsOnTargetAndJunctionCounts	chr2	+	202343080	202344254	0.177125	0.92025	0.743	0.000196849	0.00685238
1122	XLOC_008168	GAS6-AS1	RI	ReadsOnTargetAndJunctionCounts	chr13	+	114536465	114537737	0.48	0.93	0.45	0.000225378	0.00769409
176	XLOC_001461	EFCAB2	A3SS	ReadsOnTargetAndJunctionCounts	chr1	+	245246924	245297705	0.324375	0.9205	0.596	6.89123e-05	0.00797566
1586	XLOC_023368	DCAF16	SE	ReadsOnTargetAndJunctionCounts	chr4	-	17802278	17812381	0.545125	0.93925	0.394	7.30644e-06	0.00803169
1528	XLOC_000064	DFFB	SE	Both	chr1	+	3782376	3784617	0.0315	0.41975	0.388	1.20717e-05	0.0117626
1166	XLOC_004149	NDST2	RI	ReadsOnTargetAndJunctionCounts	chr10	-	75566415	75566953	0.602125	0.92725	0.325	0.000387292	0.0120113
749	XLOC_021310	PARP14	RI	Both	chr3	+	122439102	122446833	0.5575	0.93575	0.378	0.000237523	0.0144065
180	XLOC_005397	ACAD8	A3SS	ReadsOnTargetAndJunctionCounts	chr11	+	134129502	134131073	0.350625	0.6515	0.301	0.000137309	0.0148552
759	XLOC_024622	SDHAP3	RI	Both	chr5	-	1579392	1585248	0.55375	0.96175	0.408	0.000252717	0.0148636
216	XLOC_023368	DCAF16	A5SS	Both	chr4	-	17794923	17812381	0.427875	0.91125	0.483	3.09151e-05	0.0154697
764	XLOC_029944	XPO7	RI	Both	chr8	+	21846514	21847918	0.6555	0.02875	-0.627	0.000268638	0.0155642
766	XLOC_007094	SPSB2	RI	Both	chr12	-	6981402	6982521	0.22225	0.80125	0.579	0.00027908	0.0160732
1210	XLOC_018437	TRIP12	RI	ReadsOnTargetAndJunctionCounts	chr2	-	230670446	230672580	0.427375	0.851	0.424	0.000589975	0.0167566
332	XLOC_028934	ZNF862	MXE	JunctionCountOnly	chr7	+	149547250	149556615	0.787	0.08325	-0.704	4.47887e-05	0.0179169
334	XLOC_011438	LOC100128881	MXE	Both	chr16	+	89778244	89789242	0.6965	0.1375	-0.559	4.71217e-05	0.0181717
1238	XLOC_031314	SECISBP2	RI	ReadsOnTargetAndJunctionCounts	chr9	+	91947823	91949645	0.284375	0.72275	0.438	0.00070043	0.0189038
249	XLOC_024622	SDHAP3	A5SS	ReadsOnTargetAndJunctionCounts	chr5	-	1579392	1585248	0.46	0.957	0.497	7.67179e-05	0.0189189
790	XLOC_001597	PLEKHG5	RI	Both	chr1	-	6523132	6524513	0.156125	0.721	0.565	0.000381583	0.0205157
820	XLOC_001582	TP73-AS1	RI	Both	chr1	-	3653490	3656951	0.962	0.629	-0.333	0.000547358	0.027179
1293	XLOC_008493	GRTP1	RI	ReadsOnTargetAndJunctionCounts	chr13	-	113974425	113980161	0.33125	0.867	0.536	0.00112075	0.0276502
142	XLOC_024622	SDHAP3	A3SS	JunctionCountOnly	chr5	-	1579392	1585248	0.528375	0.958	0.43	0.000315929	0.0323538
1553	XLOC_032685	MIR223	SE	JunctionCountOnly	chrX	+	65235216	65242446	0.526625	0.1955	-0.331	4.49889e-05	0.0343556
855	XLOC_026467	STK38	RI	Both	chr6	-	36466140	36474421	0.212125	0.6695	0.457	0.00081244	0.0370156
145	XLOC_019324	TTI1	A3SS	Both	chr20	-	36631030	36634799	0.557375	0.164	-0.393	0.000373984	0.0375068
1366	XLOC_001984	ZCCHC11	RI	ReadsOnTargetAndJunctionCounts	chr1	-	52902427	52904007	0.581375	0.89925	0.318	0.0017144	0.03817
1390	XLOC_032971	FMR1	RI	ReadsOnTargetAndJunctionCounts	chrX	+	147024651	147026571	0.584375	0.90825	0.324	0.00189345	0.0408931
877	XLOC_032798	ARMCX3	RI	JunctionCountOnly	chrX	+	100878120	100878883	0.47075	0.8195	0.349	0.000999526	0.0435408
429	XLOC_023813	RWDD4	MXE	ReadsOnTargetAndJunctionCounts	chr4	-	184572137	184580331	0.37025	0.02525	-0.345	0.000211505	0.0484861
