# Supplementary material for: Cryptic splicing events in the iron transporter ABCB7 and other key target genes in SF3B1-mutant myelodysplastic syndromes
Source: Leukemia. 2016 Jun 17;30(12):2322–31. doi: 10.1038/leu.2016.149 (PMC5029572; doi:10.1038/leu.2016.149)
Supplement: Supplementary Table 2 [file leu2016149x4.xls]

## Sheet: Table S2-MvH
ID	GeneID	geneSymbol	event_type	event_class	chr	strand	start_loc	end_loc	mean_IncLevel1	mean_IncLevel2	IncLevelDifference	PValue	FDR
31	XLOC_028687	ORAI2	A3SS	Both	chr7	+	102073977	102076780	0.0276	0.753125	-0.726	0	0
22	XLOC_025420	TMEM14C	A3SS	Both	chr6	+	10723148	10724866	0.0502	0.702	-0.652	0	0
1	XLOC_026672	MAP3K7	A3SS	Both	chr6	-	91269795	91271386	0.0928	0.734125	-0.641	0	0
7	XLOC_008832	DLST	A3SS	Both	chr14	+	75355978	75356655	0.0068	0.552375	-0.546	0	0
30	XLOC_014206	ENOSF1	A3SS	Both	chr18	-	683246	686008	0.0506	0.573375	-0.523	0	0
9	XLOC_033494	SEPT6	A3SS	Both	chrX	-	118759298	118763471	0.0238	0.544	-0.52	0	0
2	XLOC_026718	MICAL1	A3SS	Both	chr6	-	109766974	109767615	0.0434	0.552875	-0.509	0	0
541	XLOC_025420	TMEM14C	MXE	Both	chr6	+	10723148	10726241	0.0326	0.337625	-0.305	0	0
903	XLOC_008832	DLST	RI	Both	chr14	+	75355978	75356655	0.9534	0.09825	0.855	0	0
18	XLOC_010867	CHTF18	A3SS	Both	chr16	+	843144	844201	0	0.4975	-0.498	0	0
6	XLOC_006947	DYNLL1	A3SS	Both	chr12	+	120933859	120934356	0.1118	0.593625	-0.482	0	0
901	XLOC_004706	RPL27A	RI	Both	chr11	+	8705553	8706439	0.9612	0.390375	0.571	0	0
899	XLOC_016746	INO80B-WBP1	RI	Both	chr2	+	74682150	74682725	0.7558	0.1855	0.57	0	0
16	XLOC_012879	MYO15B	A3SS	Both	chr17	+	73587253	73587793	0.4412	0.898375	-0.457	0	0
540	XLOC_016489	TMEM214	MXE	Both	chr2	+	27260429	27261683	0.0086	0.325625	-0.317	0	0
878	XLOC_021918	UBA7	RI	Both	chr3	-	49848417	49848888	0.9892	0.512125	0.477	0	0
13	XLOC_031822	HINT2	A3SS	Both	chr9	-	35812957	35813335	0.091	0.438625	-0.348	0	0
21	XLOC_002049	SERBP1	A3SS	Both	chr1	-	67890571	67890906	0.1704	0.50675	-0.336	0	0
895	XLOC_012590	COASY	RI	Both	chr17	+	40713975	40715340	0.9554	0.527125	0.428	0	0
545	XLOC_015516	SAFB2	MXE	Both	chr19	-	5592757	5598895	0.0176	0.38275	-0.365	0	0
10	XLOC_025700	ADCY10P1	A3SS	Both	chr6	+	41040701	41046903	0	0.3005	-0.3	0	0
3587	XLOC_012879	MYO15B	SE	Both	chr17	+	73597519	73598675	0.046	0.42475	-0.379	0	0
893	XLOC_020345	GTSE1	RI	Both	chr22	+	46722333	46725464	0.4176	0.0545	0.363	0	0
892	XLOC_012879	MYO15B	RI	Both	chr17	+	73583687	73587793	0.4544	0.098	0.356	0	0
11	XLOC_016245	HSPBP1	A3SS	Both	chr19	-	55776646	55777350	0.9524	0.538625	0.414	0	0
26	XLOC_028659	PILRB	A3SS	Both	chr7	+	99954373	99955989	0.9914	0.512	0.479	0	0
3	XLOC_026718	MICAL1	A3SS	Both	chr6	-	109766974	109767615	0.948	0.305875	0.642	0	0
3581	XLOC_024609	ZDHHC11	SE	Both	chr5	-	865529	870690	0.0422	0.6285	-0.586	0	0
907	XLOC_028659	PILRB	RI	Both	chr7	+	99954373	99955989	0.9626	0.389	0.574	3.33067e-16	2.13474e-13
33	XLOC_031647	ARRDC1	A3SS	Both	chr9	+	140622801	140637980	0.2826	0.71925	-0.437	6.66134e-16	2.97821e-13
911	XLOC_014305	RPRD1A	RI	Both	chr18	-	33604081	33607038	0.96	0.26075	0.699	6.66134e-16	3.6765e-13
913	XLOC_022413	ABCC5	RI	Both	chr3	-	183701393	183705705	0.6508	0.1675	0.483	6.66134e-16	3.6765e-13
923	XLOC_019206	RALGAPA2	RI	Both	chr20	-	20369849	20373897	0.9918	0.63225	0.36	6.10623e-15	2.63749e-12
38	XLOC_004417	NSMCE4A	A3SS	Both	chr10	-	123733519	123734743	0	0.447375	-0.447	1.28786e-14	5.15177e-12
928	XLOC_015764	SUGP1	RI	Both	chr19	-	19414533	19416885	0.3188	0.01775	0.301	1.36557e-14	5.32012e-12
929	XLOC_026842	PLAGL1	RI	Both	chr6	-	144281606	144290115	0.3834	0.025	0.358	2.79776e-14	1.06901e-11
40	XLOC_001306	PPP2R5A	A3SS	Both	chr1	+	212515530	212519275	0.031	0.4515	-0.421	6.10623e-14	2.32052e-11
41	XLOC_009724	SNRPN	A3SS	Both	chr15	+	25213079	25219603	0.9862	0.671125	0.315	8.02691e-14	2.97603e-11
42	XLOC_022601	IDUA	A3SS	Both	chr4	+	994670	995669	0.1042	0.877	-0.773	8.52651e-14	3.08599e-11
44	XLOC_029352	PION	A3SS	Both	chr7	-	76943687	76950136	0.049	0.540375	-0.491	1.41887e-13	4.90186e-11
47	XLOC_004706	RPL27A	A3SS	JunctionCountOnly	chr11	+	8705553	8706439	0.0172	0.336375	-0.319	2.16049e-13	6.98759e-11
51	XLOC_031453	CNTRL	A3SS	Both	chr9	+	123933686	123935787	0.9054	0.425125	0.48	8.24341e-13	2.45702e-10
951	XLOC_025097	APBB3	RI	Both	chr5	-	139941172	139941631	0.9132	0.333	0.58	1.7939e-12	4.81662e-10
555	XLOC_002447	PMVK	MXE	Both	chr1	-	154901500	154919279	0.7246	0.4115	0.313	3.50719e-13	4.95066e-10
54	XLOC_030018	DDHD2	A3SS	Both	chr8	+	38095056	38095727	0.974	0.641625	0.332	2.70439e-12	7.61286e-10
59	XLOC_008126	TPP2	A3SS	Both	chr13	+	103297259	103298740	0	0.364125	-0.364	7.53364e-12	1.941e-09
60	XLOC_013075	DLG4	A3SS	Both	chr17	-	7130974	7131363	0.9192	0.253625	0.666	9.26836e-12	2.34814e-09
560	XLOC_028659	PILRB	MXE	JunctionCountOnly	chr7	+	99950996	99955989	0.9346	0.344875	0.59	2.35811e-12	2.68852e-09
968	XLOC_021918	UBA7	RI	Both	chr3	-	49848706	49849449	0.9598	0.616875	0.343	1.57943e-11	3.44853e-09
2679	XLOC_021988	FHIT	RI	ReadsOnTargetAndJunctionCounts	chr3	-	59733011	59738047	0.5994	0.107	0.492	5.74111e-11	4.62519e-09
979	XLOC_013819	RFNG	RI	Both	chr17	-	80007794	80008431	0.5668	0.196125	0.371	5.25204e-11	1.02307e-08
564	XLOC_004706	RPL27A	MXE	JunctionCountOnly	chr11	+	8705553	8716598	0.1002	0.776875	-0.677	1.0732e-11	1.06043e-08
65	XLOC_028659	PILRB	A3SS	Both	chr7	+	99943488	99947510	0.5202	0.882375	-0.362	4.54426e-11	1.06273e-08
980	XLOC_021013	NKTR	RI	Both	chr3	+	42674093	42675227	0.8944	0.523	0.371	6.08616e-11	1.17404e-08
984	XLOC_010052	PML	RI	Both	chr15	+	74326819	74328735	0.8126	0.254625	0.558	7.24997e-11	1.34626e-08
985	XLOC_021988	FHIT	RI	Both	chr3	-	59733011	59738047	0.4192	0.0365	0.383	8.31187e-11	1.52503e-08
67	XLOC_005569	ZBED5	A3SS	Both	chr11	-	10874251	10877804	0.301	0.73925	-0.438	8.28618e-11	1.87997e-08
1001	XLOC_014343	CXXC1	RI	Both	chr18	-	47811372	47812298	0.775	0.297375	0.478	2.58905e-10	4.1753e-08
1008	XLOC_032605	GATA1	RI	Both	chrX	+	48651579	48652718	0.9332	0.563875	0.369	3.70088e-10	5.61319e-08
1012	XLOC_001039	USP21	RI	Both	chr1	+	161136890	161137276	0.9306	0.464625	0.466	4.21481e-10	6.20326e-08
1027	XLOC_017341	ANKZF1	RI	Both	chr2	+	220099548	220100597	0.6028	0.277625	0.325	1.19362e-09	1.57278e-07
2688	XLOC_002462	YY1AP1	RI	ReadsOnTargetAndJunctionCounts	chr1	-	155629233	155631214	0.9778	0.630375	0.347	3.3213e-09	1.80083e-07
437	XLOC_023368	DCAF16	A5SS	ReadsOnTargetAndJunctionCounts	chr4	-	17794923	17812381	0.7754	0.365375	0.41	3.87236e-10	5.33654e-07
384	XLOC_028659	PILRB	A5SS	Both	chr7	+	99954373	99955989	0.9022	0.211625	0.691	9.07119e-11	5.49124e-07
1062	XLOC_012877	TSEN54	RI	Both	chr17	+	73517786	73519416	0.5582	0.242375	0.316	5.20731e-09	5.59265e-07
1069	XLOC_012879	MYO15B	RI	Both	chr17	+	73597823	73598675	0.7332	0.278	0.455	7.16677e-09	7.41649e-07
80	XLOC_022284	HLTF	A3SS	Both	chr3	-	148759277	148760077	0.083	0.432875	-0.35	3.97884e-09	7.56029e-07
570	XLOC_014206	ENOSF1	MXE	JunctionCountOnly	chr18	-	677345	686008	0.2082	0.849625	-0.641	1.1057e-09	9.10452e-07
1081	XLOC_028227	AP5Z1	RI	Both	chr7	+	4829463	4830222	0.6178	0.222625	0.395	1.2337e-08	1.20159e-06
84	XLOC_022601	IDUA	A3SS	Both	chr4	+	995256	995669	0.0246	0.78025	-0.756	1.0643e-08	1.92507e-06
86	XLOC_031453	CNTRL	A3SS	Both	chr9	+	123931889	123935787	0.8586	0.197625	0.661	1.16815e-08	2.06477e-06
1098	XLOC_031507	ZNF79	RI	Both	chr9	+	130213765	130214363	0.4086	0.063125	0.345	2.42313e-08	2.17852e-06
93	XLOC_019324	TTI1	A3SS	Both	chr20	-	36631030	36634799	0.1046	0.557375	-0.453	3.4113e-08	5.57583e-06
1135	XLOC_008596	THTPA	RI	Both	chr14	+	24025198	24026513	0.806	0.401375	0.405	8.6058e-08	6.62747e-06
1144	XLOC_005569	ZBED5	RI	Both	chr11	-	10874251	10877804	0.783	0.332125	0.451	1.09725e-07	8.1653e-06
1156	XLOC_001597	PLEKHG5	RI	Both	chr1	-	6522923	6523187	0.793	0.184375	0.609	1.45221e-07	1.03419e-05
100	XLOC_023368	DCAF16	A3SS	Both	chr4	-	17794923	17812381	0.7392	0.355	0.384	8.03966e-08	1.22211e-05
102	XLOC_006032	SLC36A4	A3SS	Both	chr11	-	92887274	92896041	0.9328	0.3905	0.542	9.05001e-08	1.34872e-05
1173	XLOC_017733	BCL11A	RI	Both	chr2	-	60768662	60773435	0.6694	0.334125	0.335	2.08447e-07	1.3992e-05
440	XLOC_014343	CXXC1	A5SS	ReadsOnTargetAndJunctionCounts	chr18	-	47811372	47812298	0.7684	0.352875	0.416	1.6302e-08	1.44424e-05
1177	XLOC_006197	TMEM218	RI	Both	chr11	-	124972028	124972705	0.9666	0.228125	0.738	2.26133e-07	1.49768e-05
444	XLOC_023368	DCAF16	A5SS	ReadsOnTargetAndJunctionCounts	chr4	-	17794923	17812381	0.7532	0.381875	0.371	2.75017e-08	2.10005e-05
576	XLOC_028775	FLJ45340	MXE	Both	chr7	+	128214774	128232071	0.0406	0.77175	-0.731	3.00322e-08	2.10788e-05
1213	XLOC_008287	TPTE2P5	RI	JunctionCountOnly	chr13	-	41486650	41495667	0.5746	0.909125	-0.335	4.88432e-07	2.88829e-05
289	XLOC_001987	ECHDC2	A3SS	ReadsOnTargetAndJunctionCounts	chr1	-	53370706	53373626	0.4998	0.167125	0.333	2.59853e-07	3.16188e-05
1259	XLOC_006197	TMEM218	RI	Both	chr11	-	124972028	124972705	0.919	0.386375	0.533	9.78154e-07	5.08768e-05
1291	XLOC_010090	DNAJA4	RI	Both	chr15	+	78566539	78568070	0.624	0.276625	0.347	1.62542e-06	7.80083e-05
112	XLOC_019732	DIP2A	A3SS	Both	chr21	+	47970456	47971656	0.0366	0.50025	-0.464	6.34269e-07	8.6085e-05
1296	XLOC_022413	ABCC5	RI	Both	chr3	-	183700562	183705705	0.864	0.447875	0.416	1.86842e-06	8.86005e-05
3675	XLOC_020494	GUSBP11	SE	Both	chr22	-	24032419	24047728	0.312	0.713625	-0.402	8.56127e-08	8.90471e-05
3953	XLOC_023368	DCAF16	SE	ReadsOnTargetAndJunctionCounts	chr4	-	17794923	17812381	0.7448	0.382375	0.362	8.72112e-08	9.23279e-05
1302	XLOC_025595	MICA	RI	Both	chr6	+	31378320	31379136	0.7024	0.191625	0.511	2.0193e-06	9.44035e-05
3680	XLOC_012590	COASY	SE	JunctionCountOnly	chr17	+	40714092	40715340	0.2032	0.639375	-0.436	1.18668e-07	0.000116096
3682	XLOC_020494	GUSBP11	SE	Both	chr22	-	24032419	24047728	0.2142	0.63025	-0.416	1.27326e-07	0.000123345
3955	XLOC_023368	DCAF16	SE	ReadsOnTargetAndJunctionCounts	chr4	-	17794923	17812381	0.6934	0.310625	0.383	2.05208e-07	0.000176138
121	XLOC_021013	NKTR	A3SS	Both	chr3	+	42674093	42675227	0.8788	0.518625	0.36	1.47323e-06	0.000185079
124	XLOC_017939	KANSL3	A3SS	Both	chr2	-	97285409	97297219	0.0376	0.50625	-0.469	1.73061e-06	0.000212154
128	XLOC_007969	NAA16	A3SS	Both	chr13	+	41946868	41948016	0.9218	0.292	0.63	1.93357e-06	0.000229627
1382	XLOC_007652	MTERFD3	RI	Both	chr12	-	107378893	107380944	0.6872	0.0775	0.61	6.51223e-06	0.000256221
1403	XLOC_000038	MIB2	RI	Both	chr1	+	1562676	1563209	0.5458	0.1825	0.363	7.87906e-06	0.000297622
140	XLOC_018437	TRIP12	A3SS	Both	chr2	-	230657689	230660046	0.8372	0.52925	0.308	2.77412e-06	0.00030121
1407	XLOC_008168	GAS6-AS1	RI	Both	chr13	+	114536465	114537737	0.945	0.577	0.368	8.1921e-06	0.000307111
1414	XLOC_014342	CCDC11	RI	Both	chr18	-	47794732	47799108	0.6932	0.38425	0.309	8.747e-06	0.000323639
1422	XLOC_011504	ZNF598	RI	Both	chr16	-	2051005	2051701	0.6802	0.366375	0.314	9.59451e-06	0.000349786
1435	XLOC_004149	NDST2	RI	Both	chr10	-	75566415	75566953	0.9388	0.577125	0.362	1.08183e-05	0.000385214
300	XLOC_008168	GAS6-AS1	A3SS	ReadsOnTargetAndJunctionCounts	chr13	+	114536465	114537737	0.8914	0.355125	0.536	4.67884e-06	0.00041881
1451	XLOC_022496	DLG1	RI	Both	chr3	-	196792147	196792680	0.8646	0.280375	0.584	1.31257e-05	0.000453555
1472	XLOC_018722	SMOX	RI	Both	chr20	+	4162450	4163495	0.4944	0.14775	0.347	1.626e-05	0.000542974
1492	XLOC_011896	FHOD1	RI	Both	chr16	-	67271937	67272350	0.428	0.10325	0.325	1.89535e-05	0.000612336
1494	XLOC_024622	SDHAP3	RI	Both	chr5	-	1579392	1585248	0.9396	0.55375	0.386	1.92919e-05	0.000621248
154	XLOC_000977	TTC24	A3SS	Both	chr1	+	156552833	156553242	0.041	0.7425	-0.701	6.41169e-06	0.000632884
1496	XLOC_015483	DOHH	RI	Both	chr19	-	3490088	3492497	0.514	0.14975	0.364	1.99627e-05	0.000640775
1497	XLOC_005084	TCIRG1	RI	Both	chr11	+	67810413	67810964	0.6738	0.3475	0.326	2.00048e-05	0.000641088
1512	XLOC_013822	CCDC57	RI	Both	chr17	-	80109436	80115824	0.7776	0.338125	0.439	2.34944e-05	0.000733977
1516	XLOC_021913	AMT	RI	Both	chr3	-	49459537	49462871	0.5426	0.18875	0.354	2.39314e-05	0.000744121
2804	XLOC_013437	NBR2	RI	ReadsOnTargetAndJunctionCounts	chr17	-	41318997	41322812	0.673	0.340125	0.333	4.3202e-05	0.000757424
3722	XLOC_017214	NAB1	SE	JunctionCountOnly	chr2	+	191513848	191518506	0.6008	0.907875	-0.307	1.41609e-06	0.00098539
1549	XLOC_006672	COQ10A	RI	Both	chr12	+	56661578	56663035	0.7512	0.404125	0.347	3.41795e-05	0.00101058
2829	XLOC_029209	CCM2	RI	ReadsOnTargetAndJunctionCounts	chr7	-	45028217	45032448	0.8022	0.191875	0.61	6.90896e-05	0.00113153
2835	XLOC_007969	NAA16	RI	ReadsOnTargetAndJunctionCounts	chr13	+	41947773	41948975	0.7494	0.43975	0.31	8.11339e-05	0.001302
1584	XLOC_025659	ANKS1A	RI	Both	chr6	+	35021876	35028030	0.4062	0.061875	0.344	4.71932e-05	0.00132628
606	XLOC_008832	DLST	MXE	Both	chr14	+	75348594	75356655	0.041	0.355375	-0.314	4.24449e-06	0.00174749
611	XLOC_023813	RWDD4	MXE	Both	chr4	-	184572137	184580331	0.0664	0.39075	-0.324	5.56914e-06	0.00211307
1696	XLOC_032798	ARMCX3	RI	Both	chrX	+	100878120	100878883	0.8514	0.47075	0.381	0.00010639	0.00258103
1704	XLOC_030304	PHF20L1	RI	Both	chr8	+	133811018	133811418	0.918	0.354	0.564	0.000109864	0.00263952
3761	XLOC_017341	ANKZF1	SE	Both	chr2	+	220099548	220100597	0.5092	0.85375	-0.345	5.11111e-06	0.0027617
1731	XLOC_012044	ANKRD11	RI	Both	chr16	-	89357421	89371752	0.6572	0.353625	0.304	0.000127105	0.00295655
2937	XLOC_012532	CDK12	RI	ReadsOnTargetAndJunctionCounts	chr17	+	37682117	37692044	0.8524	0.48825	0.364	0.000271281	0.00359163
2940	XLOC_001388	OBSCN	RI	ReadsOnTargetAndJunctionCounts	chr1	+	228402491	228403530	0.4978	0.1745	0.323	0.000276335	0.00364883
1786	XLOC_000015	AGRN	RI	Both	chr1	+	981113	982115	0.3424	0.036	0.306	0.000173613	0.00379484
190	XLOC_028612	CASD1	A3SS	Both	chr7	+	94157500	94162561	0.0376	0.613625	-0.576	5.00555e-05	0.0040047
191	XLOC_001984	ZCCHC11	A3SS	Both	chr1	-	52902427	52904007	0.3218	0.64075	-0.319	5.13661e-05	0.00408804
2955	XLOC_028612	CASD1	RI	ReadsOnTargetAndJunctionCounts	chr7	+	94157500	94162561	0.7782	0.18225	0.596	0.00033177	0.00421624
193	XLOC_024622	SDHAP3	A3SS	Both	chr5	-	1579392	1585248	0.94	0.528375	0.412	5.80107e-05	0.00456902
1845	XLOC_017459	CAPN10	RI	Both	chr2	+	241534441	241535938	0.501	0.17275	0.328	0.000236164	0.00484746
480	XLOC_010853	SOLH	A5SS	ReadsOnTargetAndJunctionCounts	chr16	+	586029	598287	0.73	0.272125	0.458	3.02661e-05	0.00541296
198	XLOC_020202	DEPDC5	A3SS	JunctionCountOnly	chr22	+	32229901	32233141	0.4498	0.900375	-0.451	7.55254e-05	0.00579829
1890	XLOC_005850	SYVN1	RI	Both	chr11	-	64897474	64897851	0.6016	0.289875	0.312	0.000297281	0.00583087
201	XLOC_031373	TGFBR1	A3SS	Both	chr9	+	101891137	101895021	0.0648	0.57275	-0.508	7.99178e-05	0.00606093
206	XLOC_026842	PLAGL1	A3SS	Both	chr6	-	144281606	144290115	0.4378	0.086875	0.351	8.84337e-05	0.00651897
484	XLOC_024622	SDHAP3	A5SS	ReadsOnTargetAndJunctionCounts	chr5	-	1579392	1585248	0.9148	0.46	0.455	4.00232e-05	0.00661876
1942	XLOC_004465	ADAM8	RI	Both	chr10	-	135082252	135083033	0.5298	0.20125	0.329	0.000370656	0.00691509
1943	XLOC_032285	SNHG7	RI	Both	chr9	-	139607093	139619391	0.8816	0.510625	0.371	0.000371208	0.00691889
3036	XLOC_028486	CCT6P1	RI	ReadsOnTargetAndJunctionCounts	chr7	+	65216045	65220939	0.562	0.247	0.315	0.000650356	0.00734891
1956	XLOC_032245	RALGDS	RI	Both	chr9	-	136031288	136036919	0.4366	0.133	0.304	0.00039964	0.00735908
1963	XLOC_007094	SPSB2	RI	Both	chr12	-	6981402	6982521	0.688	0.22225	0.466	0.000413546	0.0075591
1970	XLOC_030361	LRRC14	RI	Both	chr8	+	145746295	145749489	0.7994	0.487875	0.312	0.000421874	0.007669
3042	XLOC_012675	MYL4	RI	ReadsOnTargetAndJunctionCounts	chr17	+	45300380	45301092	0.5412	0.034375	0.507	0.000686076	0.00769165
1972	XLOC_005034	PCNXL3	RI	Both	chr11	+	65388302	65389837	0.8952	0.52475	0.37	0.000424552	0.00770358
212	XLOC_001461	EFCAB2	A3SS	Both	chr1	+	245246924	245297705	0.8906	0.304875	0.586	0.00011287	0.00809312
2001	XLOC_009174	SLC22A17	RI	Both	chr14	-	23821157	23822088	0.4076	0.046875	0.361	0.000480952	0.00850181
3067	XLOC_012499	DHRS11	RI	ReadsOnTargetAndJunctionCounts	chr17	+	34958025	34959075	0.4854	0.120625	0.365	0.000806919	0.00880795
217	XLOC_012675	MYL4	A3SS	Both	chr17	+	45300380	45301092	0.0766	0.574375	-0.498	0.000130363	0.00913205
3101	XLOC_010045	BBS4	RI	ReadsOnTargetAndJunctionCounts	chr15	+	73027454	73028307	0.6776	0.30275	0.375	0.000982549	0.0102946
3107	XLOC_011519	ERVK13-1	RI	ReadsOnTargetAndJunctionCounts	chr16	-	2711318	2719562	0.6226	0.291125	0.331	0.00102274	0.0106608
831	XLOC_032277	DNLZ	MXE	ReadsOnTargetAndJunctionCounts	chr9	-	139257939	139261709	0.1096	0.61075	-0.501	7.23325e-05	0.0115709
3115	XLOC_002454	THBS3	RI	ReadsOnTargetAndJunctionCounts	chr1	-	155175991	155178965	0.9474	0.61875	0.329	0.0011222	0.0115943
3117	XLOC_012044	ANKRD11	RI	ReadsOnTargetAndJunctionCounts	chr16	-	89357421	89367370	0.7288	0.398875	0.33	0.00113463	0.0116984
3130	XLOC_024047	ZSWIM6	RI	ReadsOnTargetAndJunctionCounts	chr5	+	60822077	60826025	0.645	0.193	0.452	0.00122511	0.0124988
2132	XLOC_032245	RALGDS	RI	Both	chr9	-	136031402	136036919	0.7906	0.324625	0.466	0.000795693	0.0125973
2147	XLOC_007089	ZNF384	RI	Both	chr12	-	6787293	6788349	0.6944	0.386875	0.308	0.00086073	0.013466
504	XLOC_012918	ENGASE	A5SS	ReadsOnTargetAndJunctionCounts	chr17	+	77077980	77079205	0.5822	0.212375	0.37	0.000107163	0.0135626
3144	XLOC_006636	NCKAP1L	RI	ReadsOnTargetAndJunctionCounts	chr12	+	54967392	54969002	0.6492	0.28675	0.362	0.00135237	0.0136119
3151	XLOC_007773	PITPNM2	RI	ReadsOnTargetAndJunctionCounts	chr12	-	123473271	123474495	0.7496	0.374375	0.375	0.00141709	0.0141488
2185	XLOC_021117	PPM1M	RI	Both	chr3	+	52279809	52280828	0.417	0.058375	0.359	0.000959012	0.0145677
2205	XLOC_030944	PLEC	RI	Both	chr8	-	144996672	145001050	0.4882	0.06475	0.423	0.0010626	0.0158983
233	XLOC_007652	MTERFD3	A3SS	Both	chr12	-	107378893	107380944	0.5866	0.05675	0.53	0.000245796	0.0160358
419	XLOC_008894	C14orf159	A5SS	Both	chr14	+	91636347	91639747	0.347	0.800375	-0.453	4.93227e-05	0.0161392
2212	XLOC_029197	POLM	RI	Both	chr7	-	44113997	44116228	0.6804	0.2935	0.387	0.00109363	0.0162767
508	XLOC_015384	ZNF548	A5SS	ReadsOnTargetAndJunctionCounts	chr19	+	57901218	57905591	0.4456	0.122125	0.323	0.000137046	0.0164978
3194	XLOC_017106	BBS5	RI	ReadsOnTargetAndJunctionCounts	chr2	+	170354137	170356130	0.6206	0.219	0.402	0.00176116	0.0169301
3855	XLOC_008596	THTPA	SE	JunctionCountOnly	chr14	+	24025198	24028790	0.1346	0.458875	-0.324	4.77931e-05	0.0171727
2252	XLOC_025582	ATAT1	RI	Both	chr6	+	30608312	30610024	0.4298	0.112	0.318	0.00125688	0.0181622
3214	XLOC_002860	TAF1A	RI	ReadsOnTargetAndJunctionCounts	chr1	-	222728049	222732114	0.8666	0.54225	0.324	0.00194964	0.0184304
2258	XLOC_012712	ACSF2	RI	Both	chr17	+	48560701	48561121	0.536	0.21225	0.324	0.00128475	0.0184842
3229	XLOC_022744	ZCCHC4	RI	ReadsOnTargetAndJunctionCounts	chr4	+	25347170	25351264	0.6018	0.18675	0.415	0.00205874	0.0192481
3242	XLOC_025649	ITPR3	RI	ReadsOnTargetAndJunctionCounts	chr6	+	33659578	33660670	0.6236	0.19825	0.425	0.00215004	0.0199551
240	XLOC_013606	TRIM37	A3SS	Both	chr17	-	57078959	57089807	0.066	0.393375	-0.327	0.000319641	0.0202453
2295	XLOC_018389	ZNF142	RI	Both	chr2	-	219523703	219524355	0.5556	0.218375	0.337	0.00149745	0.0209822
2297	XLOC_001597	PLEKHG5	RI	Both	chr1	-	6522923	6524513	0.8942	0.40775	0.486	0.00150616	0.0210745
352	XLOC_011519	ERVK13-1	A3SS	ReadsOnTargetAndJunctionCounts	chr16	-	2708247	2722571	0.677	0.338	0.339	0.000412179	0.0211871
354	XLOC_017178	DNAJC10	A3SS	ReadsOnTargetAndJunctionCounts	chr2	+	183597226	183605115	0.949	0.464875	0.484	0.000439378	0.0223196
2354	XLOC_014608	RPS28	RI	Both	chr19	+	8386540	8386975	0.4874	0.172875	0.315	0.00179097	0.0240926
2364	XLOC_007321	FKBP11	RI	Both	chr12	-	49307701	49317635	0.7074	0.28725	0.42	0.0018615	0.024873
2370	XLOC_019050	SLCO4A1	RI	Both	chr20	+	61299364	61299893	0.5042	0.194875	0.309	0.00189466	0.0252144
4019	XLOC_015384	ZNF548	SE	ReadsOnTargetAndJunctionCounts	chr19	+	57901218	57905591	0.4526	0.116375	0.336	8.74252e-05	0.0268575
2417	XLOC_005067	ADRBK1	RI	Both	chr11	+	67074842	67075208	0.4952	0.164375	0.331	0.00218993	0.0282544
2421	XLOC_026527	NFKBIE	RI	Both	chr6	-	44224422	44227021	0.4352	0.07575	0.359	0.00223708	0.0287879
3350	XLOC_029384	PEX1	RI	ReadsOnTargetAndJunctionCounts	chr7	-	92118607	92119225	0.8702	0.568375	0.302	0.00351523	0.030047
364	XLOC_000647	TRMT13	A3SS	ReadsOnTargetAndJunctionCounts	chr1	+	100605964	100606575	0.1822	0.763875	-0.582	0.000637391	0.0303589
253	XLOC_033543	ENOX2	A3SS	Both	chrX	-	129771203	129790669	0.638	0.278	0.36	0.000518589	0.0311584
3384	XLOC_014196	HSBP1L1	RI	ReadsOnTargetAndJunctionCounts	chr18	+	77726612	77728183	0.8776	0.447	0.431	0.00394726	0.0330861
3388	XLOC_005932	ORAOV1	RI	ReadsOnTargetAndJunctionCounts	chr11	-	69486517	69490165	0.5988	0.218375	0.38	0.0040039	0.0334482
2496	XLOC_001597	PLEKHG5	RI	Both	chr1	-	6523132	6524513	0.4632	0.156125	0.307	0.0027465	0.0337062
2500	XLOC_002955	NID1	RI	Both	chr1	-	236143796	236145082	0.4324	0.02625	0.406	0.00279774	0.0342503
369	XLOC_015010	TMEM91	A3SS	ReadsOnTargetAndJunctionCounts	chr19	+	41888677	41889987	0.7114	0.408375	0.303	0.000786765	0.0364698
3423	XLOC_000985	NTRK1	RI	ReadsOnTargetAndJunctionCounts	chr1	+	156844698	156846002	0.5208	0.08175	0.439	0.0044643	0.0365269
261	XLOC_029360	HGF	A3SS	Both	chr7	-	81381436	81386619	0.3412	0.696375	-0.355	0.000632477	0.0368364
527	XLOC_014579	TRIP10	A5SS	ReadsOnTargetAndJunctionCounts	chr19	+	6744811	6746572	0.492	0.101	0.391	0.000384371	0.037245
3433	XLOC_022987	HERC3	RI	ReadsOnTargetAndJunctionCounts	chr4	+	89633355	89644466	0.862	0.425875	0.436	0.00460884	0.0375251
372	XLOC_011519	ERVK13-1	A3SS	ReadsOnTargetAndJunctionCounts	chr16	-	2708247	2721232	0.6402	0.307125	0.333	0.000867098	0.0397771
3465	XLOC_029197	POLM	RI	ReadsOnTargetAndJunctionCounts	chr7	-	44113730	44116228	0.7716	0.449125	0.322	0.00499019	0.0399799
3471	XLOC_014539	PIAS4	RI	ReadsOnTargetAndJunctionCounts	chr19	+	4028144	4028598	0.3488	0.047875	0.301	0.00506419	0.0404708
2584	XLOC_018499	HES6	RI	Both	chr2	-	239146908	239148209	0.5244	0.203625	0.321	0.00355599	0.0413665
706	XLOC_004330	USMG5	MXE	Both	chr10	-	105152128	105156270	0.5688	0.896	-0.327	0.000244818	0.0421927
3927	XLOC_021925	IFRD2	SE	JunctionCountOnly	chr3	-	50326231	50327196	0.5436	0.85125	-0.308	0.000149301	0.0425145
375	XLOC_025097	APBB3	A3SS	ReadsOnTargetAndJunctionCounts	chr5	-	139941172	139941631	0.6202	0.95875	-0.339	0.000953341	0.0431636
377	XLOC_019399	FAM65C	A3SS	ReadsOnTargetAndJunctionCounts	chr20	-	49211090	49212041	0.6112	0.233375	0.378	0.000972367	0.0437706
3513	XLOC_020759	TYMP	RI	ReadsOnTargetAndJunctionCounts	chr22	-	50967925	50968514	0.8488	0.5385	0.31	0.00563058	0.044094
2620	XLOC_019399	FAM65C	RI	Both	chr20	-	49211090	49212041	0.5742	0.17825	0.396	0.00399477	0.0455376
2647	XLOC_015580	ZNF266	RI	Both	chr19	-	9529181	9529975	0.6946	0.386	0.309	0.00420522	0.0472088
3565	XLOC_033425	NXF3	RI	ReadsOnTargetAndJunctionCounts	chrX	-	102335504	102337292	0.744	0.15225	0.592	0.00640975	0.0490945
3568	XLOC_001252	LRRN2	RI	ReadsOnTargetAndJunctionCounts	chr1	+	204591083	204596504	0.3762	0.937875	-0.562	0.00643914	0.0492503
