# Supplementary material for: Cryptic splicing events in the iron transporter ABCB7 and other key target genes in SF3B1-mutant myelodysplastic syndromes
Source: Leukemia. 2016 Jun 17;30(12):2322–31. doi: 10.1038/leu.2016.149 (PMC5029572; doi:10.1038/leu.2016.149)
Supplement: Supplementary Table 3 [file leu2016149x5.xls]

## Sheet: Table S3-GOSeq-MvW
category	numDEInCat	numInCat	term	padj
GO:0003723	212	1237	RNA binding	2.98421e-14
GO:0044822	170	956	poly(A) RNA binding	4.2841e-12
GO:0016071	92	480	mRNA metabolic process	4.69576e-08
GO:0006396	89	453	RNA processing	1.00827e-07
GO:0008380	59	287	RNA splicing	6.74358e-06
GO:0000375	47	204	RNA splicing, via transesterification reactions	6.74358e-06
GO:0006397	68	354	mRNA processing	1.74326e-05
GO:0000377	45	201	RNA splicing, via transesterification reactions with bulged adenosine as nucleophile	2.86181e-05
GO:0000398	45	201	mRNA splicing, via spliceosome	2.86181e-05
GO:0006807	467	4184	nitrogen compound metabolic process	7.33178e-05
GO:0034641	449	4003	cellular nitrogen compound metabolic process	0.00010132
GO:0006725	424	3754	cellular aromatic compound metabolic process	0.000115785
GO:0006139	414	3656	nucleobase-containing compound metabolic process	0.000124349
GO:0008152	782	7529	metabolic process	0.000379259
GO:0046483	422	3769	heterocycle metabolic process	0.000535611
GO:0090304	372	3277	nucleic acid metabolic process	0.00142091
GO:0044265	106	718	cellular macromolecule catabolic process	0.00172751
GO:1901360	430	3878	organic cyclic compound metabolic process	0.00172751
GO:0003676	307	2655	nucleic acid binding	0.00172751
GO:0006412	67	435	translation	0.00444471
GO:0043484	18	61	regulation of RNA splicing	0.00444471
GO:0005515	717	6760	protein binding	0.00456321
GO:0044260	557	5197	cellular macromolecule metabolic process	0.00545275
GO:0009057	119	843	macromolecule catabolic process	0.00545485
GO:0044764	90	607	multi-organism cellular process	0.00602345
GO:0003729	22	87	mRNA binding	0.00602345
GO:0046907	163	1231	intracellular transport	0.00611815
GO:0044238	660	6311	primary metabolic process	0.00612565
GO:0016032	89	601	viral process	0.00647558
GO:0044403	93	642	symbiosis, encompassing mutualism through parasitism	0.00717521
GO:0044419	93	642	interspecies interaction between organisms	0.00717521
GO:0044237	669	6440	cellular metabolic process	0.00872568
GO:0043170	591	5567	macromolecule metabolic process	0.00958387
GO:0006401	35	189	RNA catabolic process	0.0100192
GO:1903311	20	76	regulation of mRNA metabolic process	0.0115308
GO:0000166	224	1698	nucleotide binding	0.0115308
GO:1901265	224	1698	nucleoside phosphate binding	0.0115308
GO:0015931	30	136	nucleobase-containing compound transport	0.0121182
GO:0048024	13	40	regulation of mRNA splicing, via spliceosome	0.0122959
GO:0071704	676	6519	organic substance metabolic process	0.0138031
GO:0034655	49	304	nucleobase-containing compound catabolic process	0.0151969
GO:1901363	438	3955	heterocyclic compound binding	0.0169599
GO:0000184	21	101	nuclear-transcribed mRNA catabolic process, nonsense-mediated decay	0.0178133
GO:0006402	31	169	mRNA catabolic process	0.0205506
GO:0097159	440	3987	organic cyclic compound binding	0.0220076
GO:0005488	877	8694	binding	0.0221016
GO:0051168	26	116	nuclear export	0.0238142
GO:0050684	18	69	regulation of mRNA processing	0.0240314
GO:0010608	60	381	posttranscriptional regulation of gene expression	0.0243771
GO:0036094	236	1838	small molecule binding	0.0243771
GO:0044248	162	1279	cellular catabolic process	0.0286808
GO:0016070	321	2902	RNA metabolic process	0.0319448
GO:0046060	5	7	dATP metabolic process	0.031945
GO:0070727	136	1046	cellular macromolecule localization	0.0332818
GO:0019439	51	332	aromatic compound catabolic process	0.0332818
GO:0051169	50	295	nuclear transport	0.0402505
GO:0010467	350	3215	gene expression	0.0452343
