# Supplementary material for: Cryptic splicing events in the iron transporter ABCB7 and other key target genes in SF3B1-mutant myelodysplastic syndromes
Source: Leukemia. 2016 Jun 17;30(12):2322–31. doi: 10.1038/leu.2016.149 (PMC5029572; doi:10.1038/leu.2016.149)
Supplement: Supplementary Table 4 [file leu2016149x6.xls]

## Sheet: Table S4-GOSeq-MvHC
category	numDEInCat	numInCat	term	padj
GO:0003723	353	1237	RNA binding	3.85319e-14
GO:0034641	902	4037	cellular nitrogen compound metabolic process	3.14914e-13
GO:0044822	285	957	poly(A) RNA binding	3.17682e-13
GO:0090304	759	3306	nucleic acid metabolic process	3.7903e-13
GO:0006725	852	3792	cellular aromatic compound metabolic process	4.04001e-13
GO:0006139	830	3693	nucleobase-containing compound metabolic process	8.17391e-13
GO:0046483	852	3804	heterocycle metabolic process	8.17391e-13
GO:0003676	625	2666	nucleic acid binding	8.17391e-13
GO:1901360	870	3916	organic cyclic compound metabolic process	2.49756e-12
GO:0006807	927	4226	nitrogen compound metabolic process	3.0981e-12
GO:0016070	658	2926	RNA metabolic process	6.77677e-10
GO:0044260	1108	5258	cellular macromolecule metabolic process	4.34234e-09
GO:0016071	149	480	mRNA metabolic process	4.34234e-09
GO:0008380	99	289	RNA splicing	8.01318e-08
GO:0010467	704	3243	gene expression	8.01318e-08
GO:0044237	1324	6523	cellular metabolic process	1.27414e-07
GO:0006396	142	454	RNA processing	1.99863e-07
GO:0043170	1168	5648	macromolecule metabolic process	5.58555e-07
GO:0071704	1339	6611	organic substance metabolic process	5.94646e-07
GO:1901363	863	3973	heterocyclic compound binding	8.68409e-07
GO:0044238	1297	6394	primary metabolic process	8.81241e-07
GO:0097159	867	4007	organic cyclic compound binding	1.68455e-06
GO:0000375	72	204	RNA splicing, via transesterification reactions	7.09605e-06
GO:0006397	111	354	mRNA processing	7.18682e-06
GO:0008152	1524	7634	metabolic process	9.43935e-06
GO:0044265	193	720	cellular macromolecule catabolic process	1.35567e-05
GO:0000377	70	201	RNA splicing, via transesterification reactions with bulged adenosine as nucleophile	1.8284e-05
GO:0000398	70	201	mRNA splicing, via spliceosome	1.8284e-05
GO:0044271	588	2767	cellular nitrogen compound biosynthetic process	2.32064e-05
GO:0034645	650	3108	cellular macromolecule biosynthetic process	4.43885e-05
GO:0044249	783	3800	cellular biosynthetic process	4.51425e-05
GO:0005515	1397	6839	protein binding	6.84107e-05
GO:0051028	44	101	mRNA transport	6.84107e-05
GO:0006403	51	124	RNA localization	6.84107e-05
GO:0009059	668	3211	macromolecule biosynthetic process	8.48784e-05
GO:0051169	95	296	nuclear transport	8.89529e-05
GO:0006406	29	58	mRNA export from nucleus	0.000142864
GO:0006405	32	67	RNA export from nucleus	0.000172642
GO:0018130	569	2702	heterocycle biosynthetic process	0.000211211
GO:0015931	52	135	nucleobase-containing compound transport	0.000330594
GO:0051172	202	805	negative regulation of nitrogen compound metabolic process	0.000330999
GO:0019438	567	2695	aromatic compound biosynthetic process	0.000342573
GO:0006913	92	292	nucleocytoplasmic transport	0.000423936
GO:0010629	211	851	negative regulation of gene expression	0.000527461
GO:0009057	216	855	macromolecule catabolic process	0.00060006
GO:1901362	578	2763	organic cyclic compound biosynthetic process	0.00060006
GO:0006401	59	188	RNA catabolic process	0.00060006
GO:0034654	556	2650	nucleobase-containing compound biosynthetic process	0.000713902
GO:0050657	46	115	nucleic acid transport	0.000713902
GO:0050658	46	115	RNA transport	0.000713902
GO:0051236	46	115	establishment of RNA localization	0.000713902
GO:0045934	197	790	negative regulation of nucleobase-containing compound metabolic process	0.000812081
GO:0051168	45	116	nuclear export	0.000923412
GO:0009058	794	3904	biosynthetic process	0.000923412
GO:0051253	181	725	negative regulation of RNA metabolic process	0.00118289
GO:0032774	508	2418	RNA biosynthetic process	0.00136154
GO:0005488	1723	8808	binding	0.0018036
GO:0045892	167	659	negative regulation of transcription, DNA-templated	0.00187523
GO:1901576	779	3844	organic substance biosynthetic process	0.00241019
GO:0051171	540	2578	regulation of nitrogen compound metabolic process	0.00284119
GO:0000184	33	101	nuclear-transcribed mRNA catabolic process, nonsense-mediated decay	0.00331954
GO:1902679	172	694	negative regulation of RNA biosynthetic process	0.00332733
GO:0022613	79	271	ribonucleoprotein complex biogenesis	0.00335049
GO:2000113	188	757	negative regulation of cellular macromolecule biosynthetic process	0.00342447
GO:1903507	170	682	negative regulation of nucleic acid-templated transcription	0.00353165
GO:0006402	51	168	mRNA catabolic process	0.00353165
GO:0033554	280	1172	cellular response to stress	0.00400119
GO:0010468	553	2648	regulation of gene expression	0.00414639
GO:0016032	154	604	viral process	0.00414639
GO:0006259	174	671	DNA metabolic process	0.00418869
GO:0034660	91	328	ncRNA metabolic process	0.0044619
GO:0044764	155	610	multi-organism cellular process	0.00451341
GO:0019219	522	2502	regulation of nucleobase-containing compound metabolic process	0.00558812
GO:0000956	47	156	nuclear-transcribed mRNA catabolic process	0.00590522
GO:0003677	330	1543	DNA binding	0.00635393
GO:0050733	6	6	RS domain binding	0.00636623
GO:0034097	115	431	response to cytokine	0.00727367
GO:0044403	160	645	symbiosis, encompassing mutualism through parasitism	0.00746964
GO:0044419	160	645	interspecies interaction between organisms	0.00746964
GO:0006351	479	2297	transcription, DNA-templated	0.00758664
GO:0043484	25	61	regulation of RNA splicing	0.00860533
GO:0010558	195	809	negative regulation of macromolecule biosynthetic process	0.00899541
GO:0097659	481	2312	nucleic acid-templated transcription	0.00977059
GO:0031327	199	831	negative regulation of cellular biosynthetic process	0.00996189
GO:0006974	152	587	cellular response to DNA damage stimulus	0.0107101
GO:0051252	480	2310	regulation of RNA metabolic process	0.0109768
GO:2001234	45	141	negative regulation of apoptotic signaling pathway	0.0161238
GO:0006366	272	1189	transcription from RNA polymerase II promoter	0.0168632
GO:2000112	504	2432	regulation of cellular macromolecule biosynthetic process	0.0171761
GO:0071826	46	141	ribonucleoprotein complex subunit organization	0.0179931
GO:0009890	200	844	negative regulation of biosynthetic process	0.019215
GO:0040029	57	179	regulation of gene expression, epigenetic	0.019215
GO:0006281	101	362	DNA repair	0.0214662
GO:0006369	17	40	termination of RNA polymerase II transcription	0.0227549
GO:0006325	138	510	chromatin organization	0.0240823
GO:0043632	117	434	modification-dependent macromolecule catabolic process	0.0259176
GO:0003729	30	85	mRNA binding	0.0290165
GO:0022618	43	133	ribonucleoprotein complex assembly	0.0325115
GO:0003682	92	319	chromatin binding	0.0325115
GO:1901575	285	1247	organic substance catabolic process	0.0325586
GO:0000122	116	459	negative regulation of transcription from RNA polymerase II promoter	0.0336377
GO:0060255	715	3514	regulation of macromolecule metabolic process	0.0350715
GO:0032481	24	63	positive regulation of type I interferon production	0.0366564
GO:0000975	97	369	regulatory region DNA binding	0.0368335
GO:0001067	97	369	regulatory region nucleic acid binding	0.0368335
GO:0034470	62	225	ncRNA processing	0.0378385
GO:0031056	30	79	regulation of histone modification	0.0384078
GO:0043161	86	314	proteasome-mediated ubiquitin-dependent protein catabolic process	0.0397248
GO:0010556	512	2500	regulation of macromolecule biosynthetic process	0.0417891
GO:0034340	21	53	response to type I interferon	0.0417891
GO:0044212	96	366	transcription regulatory region DNA binding	0.0424672
GO:0019941	114	428	modification-dependent protein catabolic process	0.0432107
GO:0019221	78	285	cytokine-mediated signaling pathway	0.0455624
GO:0006355	452	2204	regulation of transcription, DNA-templated	0.0459297
GO:1902275	34	94	regulation of chromatin organization	0.0467474
GO:0016569	90	313	covalent chromatin modification	0.0472222
GO:0031058	21	48	positive regulation of histone modification	0.0472602
GO:0032259	66	235	methylation	0.0479292
GO:0006412	103	432	translation	0.0490401
