# Supplementary material for: Cryptic splicing events in the iron transporter ABCB7 and other key target genes in SF3B1-mutant myelodysplastic syndromes
Source: Leukemia. 2016 Jun 17;30(12):2322–31. doi: 10.1038/leu.2016.149 (PMC5029572; doi:10.1038/leu.2016.149)
Supplement: Supplementary Table 5 [file leu2016149x7.xls]

## Sheet: Table S5-Val PCR
Gene	Primer sequence	Product size	PCR conditions
TMEM14C	5'-GACACCTCGCAGTCATTCCT-3'	Normal splicing 188bp, aberrant splicing 202bp	Initial denaturation 98 C for 30sec 98 C 10sec, 62 C 30sec, 72 C 15sec for 40 cycles final extension of 72 C for 10min
	5'-TGATCCCACCAGAAGCAACC-3'
ENOSF1	5'-GGGTGCTGATCTCCAGGATG-3'	Normal splicing 171bp, aberrant splicing 186bp
	5'-GGAGGTTGGCTCCTCAATCC-3'
SEPT6	5'-CTGCACCAGGACGAGAAGAA-3'	Normal splicing 187bp, aberrant splicing 204bp
	5'-CAGCATGCAGCAAACAGCA-3'
DYNLL1	5'-GTTTCGGTAGCGACGGTATCT-3'	Normal splicing 133bp, aberrant splicing 147bp
	5'-TCCGCATTTTTGATCACGGC-3'
HINT2	5'-CTCCTGTGCACTTCCTGGTC-3'	Normal splicing 181bp, aberrant splicing 192bp
	5'-ACAGATTGTGCACCCAGCTT-3'
ABCB7	5'-ATGATGCAGGTAATGCTGCT-3'	Normal splicing 153bp, aberrant splicing 174bp
	5'-TCAGCATAGCCAGAGTAGAGGT-3'
